# Supplementary material for: MicroRNA exporter HuR clears the internalized pathogens by promoting pro‐inflammatory response in infected macrophages
Source: EMBO Mol Med. 2020 Feb 7;12(3):e11011. doi: 10.15252/emmm.201911011 (PMC7059013; doi:10.15252/emmm.201911011)
Supplement: Supplementary file 3 — Source Data for Expanded View [file EMMM-12-e11011-s011.zip]

Archive with 4 entries (3 files):
- Source_Data_for_EV_Figures/
- Source_Data_for_EV_Figures/Source_Data_for_FigEV1.pdf
- Source_Data_for_EV_Figures/Source_Data_for_FigEV2.pdf
- Source_Data_for_EV_Figures/Source_Data_for_FigEV3.pdf
